# Supplementary material for: In Vitro Investigation of the Antimicrobial Properties of Gerês Propolis in Bacteria Isolated from Companion Animals and Safety Profile Characterization Using the Galleria mellonella Model
Source: Pathogens. 2025 Aug 21;14(8):826. doi: 10.3390/pathogens14080826 (PMC12389429; doi:10.3390/pathogens14080826)
Supplement: Supplementary file 1 [file pathogens-14-00826-s001.zip]

Archive with 1 entries (1 files):
- pathogens-3759893-supplementary.pdf
